# Supplementary material for: An insight into the causal relationship between sarcopenia-related traits and venous thromboembolism: A mendelian randomization study
Source: PLoS One. 2024 May 16;19(5):e0303148. doi: 10.1371/journal.pone.0303148 (PMC11098320; doi:10.1371/journal.pone.0303148)
Supplement: S1 File — (XLSX) [file pone.0303148.s001.xlsx]

## Sheet:  Index
An Insight into the Causal Relationship between Sarcopenia-Related Traits and Venous Thromboembolism: A Mendelian Randomization Study
Supplementary Tables (appearing in this Excel file as separate Sheets)
	Table S1	Details of the 15 muscle-weakness index SNPs and their pleiotropic phenotypes as VTE-related risk factors
	Table S2	Details of the 8 eligible SNPs for MR analyses
	Table S3	Details of the 5 whole body lean mass index SNPs and their pleiotropic phenotypes as VTE-related risk factors
	Table S4	Details of the 3 appendicular lean mass index SNPs and their pleiotropic phenotypes as VTE-related risk factors
	Table S5	Results of the harmonization for the effect alleles across the GWASs of muscle weakness and VTE
	Table S6	Results of the harmonization for the effect alleles across the GWASs of whole body lean mass and VTE
	Table S7	Results of the harmonization for the effect alleles across the GWASs of appendicular lean mass and VTE
	Table S8	Details of the GWASs of the VTE-related risk factors

## Sheet: Table S1
Details of the 15 muscle-weakness index SNPs and their pleiotropic phenotypes as VTE-related risk factors*
SNP	CHR	BP	effect_allele	other_allele	eaf	OR	se	pval	N	Pleiotropic phenotype from GWAS Catalog summarized by Jones et al.
rs34415150	6	32560477	G	A	0.18	1.087	0.00992912	4.4e-17	256523	Rheumatoid arthritis
rs143384	20	34025756	A	G	0.59	1.056	0.0075264	4.5e-13	256523	Waist-hip ratio
rs62102286	18	46592408	T	G	0.56	1.05	0.00744123	5.5e-11	256523	NA
rs3118903	13	51099577	A	G	0.22	1.059	0.00878246	6.7e-11	256523	Waist-hip ratio
rs13107325	4	103188709	T	C	0.07	1.094	0.0137955	7.4e-11	256523	Body mass index
rs11236213	11	74394369	G	A	0.69	1.052	0.00804809	3e-10	256523	Waist-hip ratio
rs34464763	12	15032860	A	T	0.39	1.056	0.00866437	3.2e-10	256523	NA
rs143459567	16	24600412	T	C	0.04	1.126	0.0188987	3.4e-10	256523	NA
rs2899611	15	58327347	G	T	0.5	1.044	0.00740266	6e-09	256523	NA
rs958685	2	70703847	C	A	0.49	1.044	0.00741976	6.5e-09	256523	NA
rs7624084	3	141093285	T	C	0.56	1.044	0.0074779	8.5e-09	256523	Waist-hip ratio
rs79723785	19	55818225	C	T	0.02	1.182	0.0293361	1.2e-08	256523	NA
rs10952289	7	150524681	T	C	0.66	1.044	0.00768432	2.1e-08	256523	NA
rs8061064	16	53912364	A	T	0.46	1.042	0.00746755	3.6e-08	256523	NA
rs12140813	1	227776827	T	C	0.19	1.052	0.00928689	4.8e-08	256523	Waist-hip ratio
All results were adjusted for age, sex, and technical covariates
SNP	single nucleotide polymorphisms
VTE	venous thromboembolism
CHR	chromosome
BP	base pair position, genome build 37
effect_allele	effect allele
other_allele	other allele
eaf	effect allele frequency
OR	odds ratio of having low grip strength (EWGSOP criteria) per allele
se	standard error
pval	p value
N	sample size
GWAS	genome-wide association study
GWAS Catalog	https://www.ebi.ac.uk/gwas/home
NA	not found independent of VTE-related risk factors through the summarized phenotypes
* The contents of this table are cited from Jones G, Trajanoska K, Santanasto AJ, Stringa N, Kuo CL, Atkins JL, et al. Genome-wide meta-analysis of muscle weakness identifies 15 susceptibility loci in older men and women. Nat Commun. 2021;12(1):654.

## Sheet: Table S2
Details of the 8 eligible SNPs for MR analyses
SNP	CHR	BP	effect_allele	other_allele	eaf	OR	se	pval	N	F	Pleiotropic phenotype as VTE-related risk factors from PhenoScanner V2
rs62102286	18	46592408	T	G	0.56	1.05	0.00744123	5.5e-11	256523	301.28	NA
rs34464763	12	15032860	A	T	0.39	1.056	0.00866437	3.2e-10	256523	362.88	NA
rs143459567	16	24600412	T	C	0.04	1.126	0.0188987	3.4e-10	256523	277.75	NA
rs2899611	15	58327347	G	T	0.5	1.044	0.00740266	6e-09	256523	238.03	NA
rs958685	2	70703847	C	A	0.49	1.044	0.00741976	6.5e-09	256523	237.94	NA
rs79723785	19	55818225	C	T	0.02	1.182	0.0293361	1.2e-08	256523	281.45	NA
rs10952289	7	150524681	T	C	0.66	1.044	0.00768432	2.1e-08	256523	213.64	NA
rs8061064	16	53912364	A	T	0.46	1.042	0.00746755	3.6e-08	256523	215.89	NA
All results were adjusted for age, sex, and technical covariates
SNP	single nucleotide polymorphisms
VTE	venous thromboembolism
CHR	chromosome
BP	base pair position, genome build 37
effect_allele	effect allele
other_allele	other allele
eaf	effect allele frequency
OR	odds ratio of having low grip strength (EWGSOP criteria) per allele
se	standard error
pval	p value
N	sample size
PhenoScanner V2	http://www.phenoscanner.medschl.cam.ac.uk/
NA	independent of VTE-related risk factors

## Sheet: Table S3
Details of the 5 whole body lean mass index SNPs* and their pleiotropic phenotypes as VTE-related risk factors
SNP	CHR	BP	effect_allele	other_allele	eaf	beta	se	pval	N	F	Pleiotropic phenotype as VTE-related risk factors from PhenoScanner V2
rs2943656	2	226830162	A	G	0.38	-0.14	0.02	1.5e-11	85519	—	Diabetes, self-reported high cholesterol
rs9991501	4	88477507	T	C	0.04	-0.39	0.07	5.8e-09	85519	1010.75	NA
rs2287926	5	82851164	A	G	0.12	0.19	0.03	7.5e-09	85519	657.02	NA
rs4842924	15	82378611	T	C	0.52	-0.12	0.02	1.4e-08	85519	619.19	NA
rs9936385	16	52376670	T	C	0.61	-0.14	0.02	1.4e-09	85519	—	Diabetes, high blood pressure, self-reported breast cancer
All results were adjusted for the following covariates: sex, age, height and fat mass (kg)
SNP	single nucleotide polymorphisms
VTE	venous thromboembolism
CHR	chromosome
BP	base pair position
effect_allele	effect allele
other_allele	other allele
eaf	effect allele frequency
beta	ln(OR)
se	standard error
pval	p value
N	sample size
PhenoScanner V2	http://www.phenoscanner.medschl.cam.ac.uk/
NA	independent of VTE-related risk factors
* The contents of this table are cited from Zillikens MC, Demissie S, Hsu YH, Yerges-Armstrong LM, Chou WC, Stolk L, et al. Large meta-analysis of genome-wide association studies identifies five loci for lean body mass. Nat Commun. 2017;8(1):80.

## Sheet: Table S4
Details of the 3 appendicular lean mass index SNPs* and their pleiotropic phenotypes as VTE-related risk factors
SNP	CHR	BP	effect_allele	other_allele	eaf	beta	se	pval	N	F	Pleiotropic phenotype as VTE-related risk factors from PhenoScanner V2
rs2943656	2	226830162	A	G	0.38	-0.07	0.01	2.9e-10	70690	—	Diabetes, self-reported high cholesterol
rs2287926	5	82851164	A	G	0.13	0.1	0.02	4.5e-09	70690	160.26	NA
rs4842924	15	82378611	T	C	0.52	-0.06	0.01	5e-08	70690	127.26	NA
All results were adjusted for the following covariates: sex, age, height and fat mass (kg)
SNP	single nucleotide polymorphisms
VTE	venous thromboembolism
CHR	chromosome
BP	base pair position
effect_allele	effect allele
other_allele	other allele
eaf	effect allele frequency
beta	ln(OR)
se	standard error
pval	p value
N	sample size
PhenoScanner V2	http://www.phenoscanner.medschl.cam.ac.uk/
NA	independent of VTE-related risk factors
* The contents of this table are cited fromZillikens MC, Demissie S, Hsu YH, Yerges-Armstrong LM, Chou WC, Stolk L, et al. Large meta-analysis of genome-wide association studies identifies five loci for lean body mass. Nat Commun. 2017;8(1):80.

## Sheet: Table S5
Results of the harmonization for the effect alleles across the GWASs of muscle weakness and VTE
SNP	effect_allele.exposure	other_allele.exposure	effect_allele.outcome	other_allele.outcome	beta.exposure	beta.outcome	eaf.exposure	eaf.outcome	remove	palindromic	ambiguous	id.outcome	pval.outcome	se.outcome	outcome	mr_keep.outcome	pval_origin.outcome	data_source.outcome	se.exposure	pval.exposure	exposure	mr_keep.exposure	pval_origin.exposure	id.exposure	data_source.exposure	action	mr_keep	samplesize.outcome
rs10952289	T	C	T	C	0.0430595	-0.0136668	0.66	0.595699	FALSE	FALSE	FALSE	VTE	0.187352	0.0103658	outcome	TRUE	reported	textfile	0.00768432	2.1e-08	exposure	TRUE	reported	muscle weakness	textfile	2	TRUE	NA
rs143459567	T	C	T	C	0.118672	-0.0179874	0.04	0.0374026	FALSE	FALSE	FALSE	VTE	0.505629	0.0270219	outcome	TRUE	reported	textfile	0.0188987	3.4e-10	exposure	TRUE	reported	muscle weakness	textfile	2	TRUE	NA
rs2899611	G	T	G	T	0.0430595	0.00223631	0.5	0.531177	FALSE	FALSE	FALSE	VTE	0.826282	0.0101895	outcome	TRUE	reported	textfile	0.00740266	6e-09	exposure	TRUE	reported	muscle weakness	textfile	2	TRUE	NA
rs34464763	A	T	A	T	0.0544882	-0.00944822	0.39	0.311612	FALSE	TRUE	FALSE	VTE	0.388256	0.0109508	outcome	TRUE	reported	textfile	0.00866437	3.2e-10	exposure	TRUE	reported	muscle weakness	textfile	2	TRUE	NA
rs62102286	T	G	T	G	0.0487902	0.0105172	0.56	0.690026	FALSE	FALSE	FALSE	VTE	0.338797	0.010995	outcome	TRUE	reported	textfile	0.00744123	5.5e-11	exposure	TRUE	reported	muscle weakness	textfile	2	TRUE	NA
rs79723785	C	T	C	T	0.167208	0.00280574	0.02	0.0183574	FALSE	FALSE	FALSE	VTE	0.941527	0.038251	outcome	TRUE	reported	textfile	0.0293361	1.2e-08	exposure	TRUE	reported	muscle weakness	textfile	2	TRUE	NA
rs8061064	A	T	A	T	0.0411419	-0.00191883	0.46	0.459595	FALSE	TRUE	TRUE	VTE	0.850489	0.0101798	outcome	TRUE	reported	textfile	0.00746755	3.6e-08	exposure	TRUE	reported	muscle weakness	textfile	2	FALSE	NA
rs958685	C	A	C	A	0.0430595	-0.0172076	0.49	0.464548	FALSE	FALSE	FALSE	VTE	0.0903504	0.0101606	outcome	TRUE	reported	textfile	0.00741976	6.5e-09	exposure	TRUE	reported	muscle weakness	textfile	2	TRUE	NA
VTE	venous thromboembolism
effect_allele	effect allele
other_allele	other allele
eaf	effect allele frequency
beta	ln(OR)
se	standard error
pval	p value

## Sheet: Table S6 
Results of the harmonization for the effect alleles across the GWASs of whole body lean mass and VTE
SNP	effect_allele.exposure	other_allele.exposure	effect_allele.outcome	other_allele.outcome	beta.exposure	beta.outcome	eaf.exposure	eaf.outcome	remove	palindromic	ambiguous	id.outcome	pval.outcome	se.outcome	outcome	mr_keep.outcome	pval_origin.outcome	data_source.outcome	se.exposure	pval.exposure	exposure	mr_keep.exposure	pval_origin.exposure	id.exposure	data_source.exposure	action	mr_keep	samplesize.outcome
rs2287926	A	G	A	G	0.19	-0.00408719	0.12	0.0978164	FALSE	FALSE	FALSE	VTE	0.811141	0.0171044	outcome	TRUE	reported	textfile	0.03	7.5e-09	exposure	TRUE	reported	whole body lean mass	textfile	2	TRUE	NA
rs4842924	T	C	T	C	-0.12	-0.0173367	0.52	0.519092	FALSE	FALSE	FALSE	VTE	0.0875226	0.0101466	outcome	TRUE	reported	textfile	0.02	1.4e-08	exposure	TRUE	reported	whole body lean mass	textfile	2	TRUE	NA
rs9991501	T	C	T	C	-0.39	0.0423012	0.04	0.0206788	FALSE	FALSE	FALSE	VTE	0.231427	0.0353485	outcome	TRUE	reported	textfile	0.07	5.8e-09	exposure	TRUE	reported	whole body lean mass	textfile	2	TRUE	NA
VTE	venous thromboembolism
effect_allele	effect allele
other_allele	other allele
eaf	effect allele frequency
beta	ln(OR)
se	standard error
pval	p value

## Sheet: Table S7  
Results of the harmonization for the effect alleles across the GWASs of appendicular lean mass and VTE
SNP	effect_allele.exposure	other_allele.exposure	effect_allele.outcome	other_allele.outcome	beta.exposure	beta.outcome	eaf.exposure	eaf.outcome	remove	palindromic	ambiguous	id.outcome	pval.outcome	se.outcome	outcome	mr_keep.outcome	pval_origin.outcome	data_source.outcome	se.exposure	pval.exposure	exposure	mr_keep.exposure	pval_origin.exposure	id.exposure	data_source.exposure	action	mr_keep	samplesize.outcome
rs2287926	A	G	A	G	0.1	-0.00408719	0.13	0.0978164	FALSE	FALSE	FALSE	HHyI6r	0.811141	0.0171044	outcome	TRUE	reported	textfile	0.02	4.5e-09	exposure	TRUE	reported	mTwe2i	textfile	2	TRUE	NA
rs4842924	T	C	T	C	-0.06	-0.0173367	0.52	0.519092	FALSE	FALSE	FALSE	HHyI6r	0.0875226	0.0101466	outcome	TRUE	reported	textfile	0.01	5e-08	exposure	TRUE	reported	mTwe2i	textfile	2	TRUE	NA
VTE	venous thromboembolism
effect_allele	effect allele
other_allele	other allele
eaf	effect allele frequency
beta	ln(OR)
se	standard error
pval	p value

## Sheet: Table S8  
Details of the GWASs of the VTE-related risk factors.Details of the GWASs of the VTE-related risk factors.
Phenotype	Consortium	Sample size	PubMed ID	Web source
Heart failure	FinnGen	Cases: 29,672	NA	https://storage.googleapis.com/finngen-public-data-r10/summary_stats/finngen_R10_I9_HEARTFAIL.gz
		Controls: 357,772
Atrial fibrillation	AFGen	Cases: 18,398	28416818	https://cvd.hugeamp.org/downloads.html
		Controls: 91,536
Myocardial infarction	CARDIoGRAMplusC4D	Cases: 60,801	26343387	http://www.cardiogramplusc4d.org/data-downloads/
		Controls: 123,504
Type 2 diabetes	DIAGRAM	Cases: 26,676	28566273	https://www.ebi.ac.uk/gwas/studies/GCST004773
		Controls: 132,532
Essential hypertension	FinnGen	Cases: 102,864	NA	https://storage.googleapis.com/finngen-public-data-r10/summary_stats/finngen_R10_I9_HYPTENSESS.gz
		Controls: 289,117
Body mass index	GIANT	Total: 322,154	25673413	https://portals.broadinstitute.org/collaboration/giant/index.php/GIANT_consortium_data_files
NA: no GWAS article published
